# Supplementary material for: Hematopoietic PI3Kδ deficiency aggravates murine atherosclerosis through impairment of Tregs
Source: JCI Insight. 2024 Nov 22;9(22):e155626. doi: 10.1172/jci.insight.155626 (PMC11601942; doi:10.1172/jci.insight.155626)
Supplement: Supporting data values [file jciinsight-9-155626-s132.xlsx]

## Sheet: Figure 1A
# of Mononuclear Cells
LNs			Spleen
PI3Kd+/+=>Ldlr-/-	PI3Kd-/-=>Ldlr-/-		PI3Kd+/+=>Ldlr-/-	PI3Kd-/-=>Ldlr-/-
525000	630000		90400000	25200000
490000	210000		180000000	76800000
1200000	600000		96000000	58400000
323000	383000		67800000	38700000
360000	465000		144000000	59400000
1830000	315000		82300000	50200000
1960000	1220000		55400000	48300000
1440000	1260000		94100000	39500000
1490000	1100000		92400000	29600000
945000	1300000		101000000	32300000
1210000	810000		104000000	63800000
231000	610000		116000000	83200000
615000	119000		76100000	52400000
295000	275000		95900000	44000000
430000	81500		87100000	40000000
780000	90000		68600000	60700000
188000	95000		64200000	43600000
450000	165000		99900000	14500000
325000	90000		76600000	50600000
1010000	173000		56300000	23300000
763000	625000		55000000	42200000
	300000		70000000	27300000
	263000		103000000	48800000
			82300000

## Sheet: Figure 1C
% of CD3+NK1.1- T Cells									# of CD3+NK1.1- T-Cells
LNs				Spleen					LNs				Spleen
CD4		CD8		CD4		CD8			CD4		CD8		CD4		CD8
PI3Kd+/+=>Ldlr-/-	PI3Kd-/-=>Ldlr-/-	PI3Kd+/+=>Ldlr-/-	PI3Kd-/-=>Ldlr-/-	PI3Kd+/+=>Ldlr-/-	PI3Kd-/-=>Ldlr-/-	PI3Kd+/+=>Ldlr-/-	PI3Kd-/-=>Ldlr-/-		PI3Kd+/+=>Ldlr-/-	PI3Kd-/-=>Ldlr-/-	PI3Kd+/+=>Ldlr-/-	PI3Kd-/-=>Ldlr-/-	PI3Kd+/+=>Ldlr-/-	PI3Kd-/-=>Ldlr-/-	PI3Kd+/+=>Ldlr-/-	PI3Kd-/-=>Ldlr-/-
58.9	56.1	29	22.1	55	47.7	22.7	20.4		279000	171000	137000	67400	10800000	5260000	4450000	2250000
57.7	56.2	26.9	24.9	49.5	44.7	21.5	23		300000	163000	140000	72200	18200000	11200000	7890000	5760000
59.3	63.3	35	30.3	47.4	41.7	16.5	17		233000	224000	137000	107000	10800000	8230000	3750000	3360000
57.7	61.9	37.1	33.6	43.6	50.1	19.1	21.5		261000	141000	168000	76400	8690000	6870000	3800000	2950000
				47.9	45.6	17.1	19.3						16000000	10200000	5700000	4300000
				52.6	43.3	20	19.1						10600000	8620000	4030000	3800000
				50.4	53.4	24.7	32.3						8070000	9360000	3950000	5660000
				34.5	51.6	24.3	27.7						9220000	8050000	6490000	4320000
				40.9	56.7	26.7	29.9						10400000	7640000	6760000	4030000
				56.5	40.9	25	22						15400000	4990000	6790000	2690000
				53.5	38	23.1	26.4						15200000	7060000	6580000	4900000
				53.8	37.5	23.1	23.2						16900000	9140000	7230000	5660000

## Sheet: Figure 1D
		% CD19+ B cells							# CD19+ B cells
LNs		Spleen		PerC			LNs		Spleen		PerC
PI3Kd+/+=>Ldlr-/-	PI3Kd-/-=>Ldlr-/-	PI3Kd+/+=>Ldlr-/-	PI3Kd-/-=>Ldlr-/-	PI3Kd+/+=>Ldlr-/-	PI3Kd-/-=>Ldlr-/-		PI3Kd+/+=>Ldlr-/-	PI3Kd-/-=>Ldlr-/-	PI3Kd+/+=>Ldlr-/-	PI3Kd-/-=>Ldlr-/-	PI3Kd+/+=>Ldlr-/-	PI3Kd-/-=>Ldlr-/-
36	18.3	50.1	17.6	15.11	1.81		478000	67800	34700000	8440000	372000	59100
37	19.4	47.2	18.9	17.13	6.26		488000	65000	37700000	5840000	473000	105000
26.1	12.9	52.8	22.3	20.82	3.25		283000	32500	22600000	11100000	606000	37000
		45.3	22.6	20.33	3.57				47100000	11400000	585000	93300
		46.7	10	22.56	3.22				41700000	6190000	832000	77300
		46.1	25.1	21.57	1.4				37200000	12700000	602000	40800
		45.5	19.6	12.59	10.74				50900000	6720000	317000	325000
		45.2	6.1						58200000	6610000
		46.8	16.7						64700000	7650000

## Sheet: Figure 2B
% CD69+ of CD3+NK1.1-CD4+ T Cells					# CD3+NK1.1-CD4+CD69+ T Cells
LNs		Spleen			LNs		Spleen
PI3Kd+/+=>Ldlr-/-	PI3Kd-/-=>Ldlr-/-	PI3Kd+/+=>Ldlr-/-	PI3Kd-/-=>Ldlr-/-		PI3Kd+/+=>Ldlr-/-	PI3Kd-/-=>Ldlr-/-	PI3Kd+/+=>Ldlr-/-	PI3Kd-/-=>Ldlr-/-
23.9	18	12.2	6.76		66700	30800	1320000	356000
26.4	17.5	15.4	7.13		79300	28500	2800000	798000
22.3	18.4	12.1	8.69		51900	41200	1300000	715000
22.9	17.5	15.5	6.12		59900	24600	1350000	420000
		13.8	6.24				2200000	634000
		10.5	6.48				1110000	559000
		13.2	6.34				1070000	594000
		16.5	7.83				1520000	630000
		13.1	8.61				1360000	657000
		10.9	7.85				1670000	392000
		15.8	10.7				2410000	755000
		14.1	11.5				2380000	1050000

## Sheet: Figure 2D
% CD62lowCD44high of CD3+NK1.1-CD4+ T Cells					Ratio of Naive/Effector CD3+NK1.1-CD4+ T Cells
LNs		Spleen			LNs		Spleen
PI3Kd+/+=>Ldlr-/-	PI3Kd-/-=>Ldlr-/-	PI3Kd+/+=>Ldlr-/-	PI3Kd-/-=>Ldlr-/-		PI3Kd+/+=>Ldlr-/-	PI3Kd-/-=>Ldlr-/-	PI3Kd+/+=>Ldlr-/-	PI3Kd-/-=>Ldlr-/-
12.6	8.92	16.8	6.19		5.67	9.13	3.88	13.83
11.7	4.78	16.9	5.35		6.19	18.47	3.84	15.93
14.5	12.3	18.5	8.21		4.85	6.14	3.49	10.09
22	2.95	15.2	6.2		2.65	30.54	4.4	13.66
11.3	4.42	18.5	5.06		6.39	19.75	3.26	16.98
7.17	12.4	13.1	7.02		11.39	6.02	5.61	11.68
22.6	8.56	23	5.49		2.65	9.82	2.57	15.57
10.7	13.9	22.4	5.37		7.1	5.33	2.57	16.05
16.2	6.66	23.4	5.35		4.23	12.66	2.52	16.02
12.9	11.5	22.8	6.36		5.6	6.3	2.54	13.05

## Sheet: Figure 2F
% Cytokine+ of CD4+ T Cells									# Th Cells
LNs				Spleen					LNs				Spleen
IFN-g+		IL-4+		IFN-g+		IL-4+			Th1		Th2		Th1		Th2
PI3Kd+/+=>Ldlr-/-	PI3Kd-/-=>Ldlr-/-	PI3Kd+/+=>Ldlr-/-	PI3Kd-/-=>Ldlr-/-	PI3Kd+/+=>Ldlr-/-	PI3Kd-/-=>Ldlr-/-	PI3Kd+/+=>Ldlr-/-	PI3Kd-/-=>Ldlr-/-		PI3Kd+/+=>Ldlr-/-	PI3Kd-/-=>Ldlr-/-	PI3Kd+/+=>Ldlr-/-	PI3Kd-/-=>Ldlr-/-	PI3Kd+/+=>Ldlr-/-	PI3Kd-/-=>Ldlr-/-	PI3Kd+/+=>Ldlr-/-	PI3Kd-/-=>Ldlr-/-
5.43	4.66	0.3	0	6.8	4.7	0.25	1.62		14800	5910	806	0	606000	354000	22200	122000
6.17	4.3	0.19	0.16	6.31	5.18	0.55	0.09		13200	8290	482	920	866000	595000	75700	10500
9.28	2.67	1.03	0.09	7.42	5.55	0.97	0.26		15000	5370	141	181	698000	556000	91100	25900
7.07	3.19	0.21	0.03	7.1	4.98	0.61	1.05		16800	11600	518	344	716000	260000	61500	54800
				5.36	5.08	0.38	0.14						578000	396000	40500	11000
				8.4	6.9	0.51	2.73						1100000	169000	66700	67000
				4.54	3.24	0.07	0.1						544000	223000	8380	6870
				4.81	3.33	0.04	0.03						806000	390000	6200	3870
				5.13	6.04	0.05	0.16						662000	649000	6580	17200
				7.81	4.95	0.12	0.03						998000	391000	15300	2370
				5.37	5.7	0.05	0.11						603000	685000	5610	13200
				7.19		0.03							780000		3250

## Sheet: Figure 2G
Cytokine Secretion by Splenic CD4+CD25- T Cells (pg/ml)
anti-CD3/CD28 + IL-2				anti-CD3/CD28				Medium
IFN-g		IL-4		IFN-g		IL-4		IFN-g		IL-4
PI3Kd+/+	PI3Kd-/-	PI3Kd+/+	PI3Kd-/-	PI3Kd+/+	PI3Kd-/-	PI3Kd+/+	PI3Kd-/-	PI3Kd+/+	PI3Kd-/-	PI3Kd+/+	PI3Kd-/-
5824.98	2710.3	3641.57	779.6	2354.17	1548.86	496.05	66.81	14.42	10.93	13.19	4
5548.07	3192.69	4262.05	989.19	2600.73	1212.3	776.66	65.13	10.93	12.68	14.62	0.67
6085.23	2974.34	3732.68	1150.31	2426	2047	580.71	46.03	10.93	12.68	14.62	2.4
4891	1429	3996.85	967.95	2921	1013	527.5	39.65	12.68	12.68	11.22	0.67

## Sheet: Figure 3B
% Plaque Area
PI3Kd+/+=>Ldlr-/-	PI3Kd-/-=>Ldlr-/-
12.9046	23.2235
20.0789	19.1126
12.6337	23.2217
12.6194	25.4475
16.0939	28.3057
15.2244	30.3543
20.8469	22.511
14.0567	23.795
19.5351	17.9805
20.9577	39.1737
13.7184	21.7057
14.5893	41.2731
13.8022	26.9197
23.7582	47.8657
19.5619	33.1457
19.887	25.2146
22.0365	26.1151
31.9873	37.4084
21.2159	35.9364
	24.4143
	34.5124
	33.0361

## Sheet: Figure 3C
Plaque Area (µm2)
PI3Kd+/+=>Ldlr-/-	PI3Kd-/-=>Ldlr-/-
200010	317398
319229	289063
176954	427642
129836	362426
225464	334773
127476	258902
217804	229033
146790	314292
272255	164309
241790	517304
161331	203726
188766	571812
223679	364140
345329	857144
271438	523292
285313	369229
265244	330105
386113	517033
328116	651646
	363426
	563891
	444495

## Sheet: Figure 3 E
% Plaque Area
PI3Kd+/+=>Ldlr-/-	PI3Kd-/-=>Ldlr-/-
2.0277	1.7246
0.4864	1.2657
0.453	3.933
0.6518	1.816
0.4623	2.3914
2.1289	1.1131
1.0625	3.1405
1.3282	3.8344
0.627	1.3947
0.8137	1.9292
0.8555	1.7587
1.0004	3.6056
	2.9582
	1.9457
	1.9388

[truncated: 34 more sheets: Figure 3F, Figure 3H, Figure 3J, Figure 4B, Figure 4D, Figure 4E, Figure 4F, Figure 4G, Figure 4H, Figure 4I, Figure 5A-D, Figure 6B, Figure 6D, Figure 6E, Figure 6F, Figure 6G, Figure 6H, Figure 6I, Figure 6J, Figure 7B …]
